# Supplementary material for: Administration of Enfortumab Vedotin after Immune-Checkpoint Inhibitor and the Prognosis in Japanese Metastatic Urothelial Carcinoma: A Large Database Study on Enfortumab Vedotin in Metastatic Urothelial Carcinoma
Source: Cancers (Basel). 2023 Aug 23;15(17):4227. doi: 10.3390/cancers15174227 (PMC10486515; doi:10.3390/cancers15174227)
Supplement: Supplementary file 1 [file cancers-15-04227-s001.zip]

Archive with 1 entries (1 files):
- cancers-2554335-supplementary.pdf
